# Supplementary material for: Scalable Nanoemulsion Formation of Lipophilic Active Ingredients via Low-Energy Phase Inversion
Source: Polymers (Basel). 2026 Mar 25;18(7):794. doi: 10.3390/polym18070794 (PMC13074364; doi:10.3390/polym18070794)
Supplement: Supplementary file 1 [file polymers-18-00794-s001.zip]

Archive with 1 entries (1 files):
- polymers-4201067-supplementary.pdf
